# Supplementary material for: Increases in Alcohol Intakes Are Concurrent with Higher Energy Intakes: Trends in Alcohol Consumption in Australian National Surveys from 1983, 1995 and 2012
Source: Nutrients. 2017 Aug 28;9(9):944. doi: 10.3390/nu9090944 (PMC5622704; doi:10.3390/nu9090944)
Supplement: Supplementary file 1 [file nutrients-09-00944-s001.zip]

Archive with 1 entries (1 files):
- nutrients-217700-supplementary.pdf
